# Supplementary material for: A Systemic Analysis of Transcriptomic and Epigenomic Data To Reveal Regulation Patterns for Complex Disease
Source: G3 (Bethesda). 2017 May 11;7(7):2271–9. doi: 10.1534/g3.117.042408 (PMC5499134; doi:10.1534/g3.117.042408)
Supplement: Supplementary file 3 [file 2271TableS1.xlsx]

## Sheet: Sheet1
Table S1. Nine significant pathways identified by pathway enrichment analysis
Pathway Name	Number of Genes	Entrez Gene	adjP
mRNA surveillance pathway	3	CSTF2T PABPC3 NUDT21	7.20 E-3
Pathways in cancer	4	PGF NCOA4 FZD7 FZD10	1.26 E-2
RNA transport	3	EIF3E PABPC3 EEF1A1	1.26 E-2
Spliceosome	3	RBM17 HNRNPA1 PRPF18	1.26 E-2
Basal cell carcinoma	2	FZD7 FZD10	1.30 E-2
Ribosome biogenesis in eukaryotes	2	FBL GTPBP4	2.24 E-2
Melanogenesis	2	FZD7 FZD10	3.00 E-2
Parkinson's disease	2	ATP5C1 VDAC2	4.18 E-2
Wnt signaling pathway	2	FZD7 FZD10	4.84 E-2
